# Supplementary material for: Immune pathways that regulate neutrophil activation and replenishment prevent persistent pneumococcal colonization
Source: PLoS Pathog. 2026 May 5;22(5):e1013899. doi: 10.1371/journal.ppat.1013899 (PMC13160439; doi:10.1371/journal.ppat.1013899)
Supplement: S1 Data — (XLSX) [file ppat.1013899.s004.xlsx]

## Sheet: Figure 1
1A	Colonization CFUs														1B												1C
Weeks post- infection	WT								Il17ra-/-						Weeks post- infection	WT				Il17ra-/-							WT Mock	WT Spn
0.5	533333	146667	233333	500000	243333	196666	293333	233333							3	600	10000	800		1800	1900	9000	4000	50000			2.81	5.65
1	310000	680000	1700000	580000					190000	280000	220000	140000			6	10	10	200	10	180000	2300000	40000					0.91	6.06
3	20600	44000	210000	50000					680000	270000	550000	1600000			9					24000	450000	31000					3.41	4.83
6	3000	300	14000	13000	60000				1000000	800000	1000000	900000			12					720000	190000	170000					0.95	8.46
12	10	130	10	10					390000	430000	163333	400000			18					42000	10	210000					0.15	9.44
15									530000	690000	320000				21					180000	63000	210000					0.8	7.33
18									950000	870000	880000				26					10	5600000	45000
21									570000	720000	350000
26									630000	1500000	2600000	500000
																										Il17a normalized to gapdh and fold change over mock

## Sheet: Figure 3
3A						3B	% Live CD45 Neutrophils					3C	% Live CD45 Macrophages				3D	% Live CD45 Monocytes				3E	% Live CD45 Neutrophils				3F	Colonization CFUs
Blood		Tissue				Mock		Spn				WT	Il17ra-/-				WT	Il17ra-/-				Control	RB6-8C5				Control	RB6-8C5
Mock	Spn	Mock	Spn			WT	Il17ra-/-	WT	Il17ra-/-			3.9	2.55				2.72	3.02				36	16				18000	130000
5.24	15.3	0.79	2.56			30.7	27.5	30.9	14.7			3.61	2.38				2.46	3.04				29.7	15.5				27000	100000
3.45	10.2	1.26	6.3			28.1	31.1	32.1	14.4			3.67	2.26				2.56	2.78				26.9	20.1				31000	310000
9.08	7.74	1.81	6.94			25.2	33.4	28.3	12.5			3.02					2.29					23.6	14.4				49000	100000
	9		10.3					30.5				3.85	2.56				3.59	3.38
						31.4	23.4	28	24.1			3.63	2.62				3.22	3.22				20.2	6.88				42000	140000
						29.1		24.6	18.6				3					3.43				24	15.8				190000	70000
1.16		1.2				24.9	29.9		18.8			3.38	3.34				3.67	4.04
2.71		1.38					29.3	39.6	19.1
						31.9	23.9					3.7	1.6				3.36	3.21
						34.4	26.4	28.4	29.1			4.8	1.34				4.58	2.27
						32.6	28	29.6	16			4.51	1.7				3.96	2.25
								28.6	18
												1.19					3.14
								29.7				1.68					3.44
								27.2				1.69					4.02
								27.3
												1.39					1.92
								28.6				1.53					2.28
								29.4				1.49					2.14
								24.9				1.28					2.37
								36.4
												4.21					3.91
								29.3				4.44					3.94
								26.6

## Sheet: Figure 4
4A	% Live CD45 Neutrophils				4B	%Annexin V + Neutrophils				4C	Blood neutrophils x10^3/ul				4D	Lyz2-cre Il17rafl/fl Colonization CFUs				4E	Mrp8-cre Il17rafl/fl Colonization CFUs				4F	Cxcl1 Expression						4G	Cxcl2 Expression						4H	Pecam1 Expression						4I	PECAM1 MFI
WT P1726	Il17ra-/- P1726				WT	Il17ra-/-				WT	Il17ra-/-															Cxcl1 normalized to gapdh and fold change over mock							Cxcl2 normalized to gapdh and fold change over mock							Pecam1 normalized to gapdh and fold change over mock
27.6	22.8				31.2	32.3				1.112	1.12				Cre (-)	Cre(+)				Cre (-)	Cre(+)																									WT	Il17ra-/-
15.5	15.1				27.9	51				1.03	1.2				1000	10				9000	5200				WT Mock	WT Spn	Il17ra-/- Mock	Il17ra-/- Spn				WT Mock	WT Spn	Il17ra-/- Mock	Il17ra-/- Spn				WT Mock	WT Spn	Il17ra-/- Mock	Il17ra-/- Spn				1.50415	0.943231
26.7	21.9				31.1	45.7				1.6	1.11				10	5000				2500	3100				0.74	0.49	0.58343	1.26245				0.97	0.84	0.2398	15.1056				1.82398	7.61193	2.56	3.65				1.43734	0.594587
										0.82	0.91				500	9000					50000				1.62	0.78	0.25656	1.16793				2.16	0.92	0.40466	1.95263				0.09929	6.19951	0.28	0.13				1.7221	0.436657
30.4	14.2				8.52	67.2				0.88	0.96				4000	20000					18000				2.81	1.25	1.35517	0.44439				1.12	1.36	2.39507	0.65368				3.11427	4.63067	1.52	1.66				1.76404	0.59964
26.1	18.8				24.1	23.7				0.72	1					5000									0.51	1.59	1.87887	2.88003				0.89	2.8	3.61418	7.60457				1.77304	3.79891	0.71	0.73				2.01493	0.562977
29.8	11.2				23.2	23.7				0.81	0.88									2000					0.39	1.55	1.39229	1.47093				0.51	1.34	0.71752	5.34953					9.44005	4.31	0.85				2.62852	0.527608
										0.84	0.63				1300	10				3100					1.48	1.18	1.88448					0.94	2.19	1.6592						3.82052	0.3	1.38				0.926321	0.541004
											0.38				10	8000				900	16000
											0.85				1300					3400	27000																		1.68866	4.73445	0.55	2.5
															1000					15000	7000																		1.06656	2.48423	0.48	2.2
															10																								1.11276	2.44473	2.07	0.32
															13000					10	600																		0.66094	3.76015	0.34	7.19
																				10	10																			3.98208	1.36	2.24
																				10	3000																		0.75494	3.28102	3.96
																				100	10
																				10	10
																					100
																					100
																					60000
[truncated: 4 more columns]

## Sheet: Figure 5
5A	Il1r1 Colonization CFUs										5B	Il1a Expression						5C	Il1b Expression						5D	% Live CD45 Neutrophils Il1r1-/-					5E	Cxcl1 Expression								5F	Cxcl2 Expression							5G	Pecam1 Expression
												Il1a normalized to gapdh and fold change over mock							Il1b normalized to gapdh and fold change over mock													Cxcl1 normalized to gapdh and fold change over mock									Cxcl2 normalized to gapdh and fold change over mock								Pecam1 normalized to gapdh and fold change over mock
Weeks post-infection	1	3	9	12	15	18	21	26			WT Mock	WT Spn						WT Mock	WT Spn						Mock	Spn					WT Mock	WT Spn	Il1r1-/- Mock	Il1r1-/- Spn						WT Mock	WT Spn	Il1r1-/- Mock	Il1r1-/- Spn					Il1r1-/- Mock	Il1r1-/- Spn
	400000	760000	110000	110000	27000	48000	18000	23000			0.3	0.89						0.99	2.27						24.6	29.6					0.74	0.49	0.64	0.92						0.97	0.84	1.08	12.64					3.73	3.29
	1600000	360000	39000	39000	32000	56000	22000	5300			1.96	0.65						1.77	1.07						24.5	25.9					1.62	0.78	3.39	0.71						2.16	0.92	1.09	11.17					0.49	2.86
	370000	340000	72000	23000	11000	3900	35	13000			0.86	2.62						0.96	0.96						24.2	31.6					2.81	1.25	1.28	0.66						1.12	1.36	2.95	7.31					0.71	3.93
	1100000	1500000	25000	2700	26000	200	3900	24000			1.83	0.78						1.3	4.67							28.2					0.51	1.59	2.16	1.29						0.89	2.8	1.16	10.1					0.77	1.71
	340000	240000	34000								0.91	0.82						0.6	2.09						29.1						0.39	1.55	0.5	0.65						0.51	1.34	0.45	17.17					0.87	2.93
	1700000	58000	42000								1.2	1.17						0.76	4						28.7	27.4					1.48	1.18	0.33							0.94	2.19	0.56						1.14
																									29.2	27.7
																										27.5																						0.84	4.95
																									23																							1.14	3.19
																									22.9																							1.24	2.37
																									21.4																							0.96	4.98
																																																0.87	3.44
																																																	3.19

## Sheet: Figure 6
6A	Colonization CFUs 21 dpi				6B	Il17a expression						6C	Il1b Expression					6D	Cxcl5 Expression
						Il17a normalized to gapdh and fold change over mock							Il1b normalized to gapdh and fold change over mock						Cxcl5 normalized to gapdh and fold change over mock
Il1r1-/-	Il17ra-/-	DKO			Il1r1-/- Mock	Il1r1-/- Spn						Il17ra-/- Mock	Il17ra-/- Spn					WT Mock	WT Spn	Il1r1-/- Mock	Il1r1-/- Spn	Il17ra-/- Mock	Il17ra-/- Spn
760000	680000	2400000			0.02	39.72						2.28	4.52					1.46539	4.51367	0.65	1.02	1.6	0.35
360000	270000	6200000			0.79	42.01						0.8	7.47					1.19132	2.57909	0.67	1.96	1.73	0.14
340000	550000	4300000			10.71	61.23						0.91	6.42					0.57282	4.1367	1.59	1.19	1.51	0.48
1500000	1600000	9500000			1.65	45.76						0.52	12.39						4.58701	1.03	0.88	0.7	0.18
240000	630000	2800000			1.78	34.49						0.69	200.36						6.30376	1.41	0.39	0.32	0.36
58000	1100000	3400000			2.12							1.25	33.95						7.12962		1.32	1.06	0.18
730000	2800000	2700000										1.36
230000		6700000
	420000	4000000
2500000	5000000
160000	760000
210000	980000
210000	1500000
110000	3100000
200000	1400000
	4300000
	2800000
