# Supplementary material for: Immune pathways that regulate neutrophil activation and replenishment prevent persistent pneumococcal colonization
Source: PLoS Pathog. 2026 May 5;22(5):e1013899. doi: 10.1371/journal.ppat.1013899 (PMC13160439; doi:10.1371/journal.ppat.1013899)
Supplement: S2 Data — (XLSX) [file ppat.1013899.s005.xlsx]

## Sheet: S1
Blood neutrophils/monocytes x10^3/ul
Neutrophils		Monocytes
Control	RB6-8C5	Control	RB6-8C5
1.47	0.25	0.34	0.12
0.87	0.33	0.19	0.07
0.91	0.32	0.27	0.13
1.01	0.96	0.17	0.17
1.2	0.27	0.35	0.13
1.15	0.33	0.74	0.06

## Sheet: S2
% Live CD45+ Monocytes
Control	RB6-8C5
7.44	10.3
7.82	12.7
6.74	12
6.63	12
5.15	2.58
6.42	11.1

## Sheet: S3
Colonization CFUs
Weeks post- infection	WT				Ccr2-/-
6	10	2400	4800		10	13000	13000
9	900	10	10	10	10	10	10	10
